# Supplementary material for: Data on dielectric strength heterogeneity associated with printing orientation in additively manufactured polymer materials
Source: Data Brief. 2018 Aug 3;20:480–9. doi: 10.1016/j.dib.2018.07.070 (PMC6122370; doi:10.1016/j.dib.2018.07.070)
Supplement: Supplementary file 1 — Supplementary material [file mmc1.xlsx]

## Sheet: Table1
Table 1
			Breakdown	Dielectric		Standard
Material	Thickness	Thickness	Voltage	Strength	Average	Deviation
(Orientation)	[in]	[mm]	[kV]	[kV/mm]	[kV/mm]	[kV/mm]
WaterShed 11122 (V)
Trial 1	0.041	1.0414	33	31.6881
	0.041	1.0414	32	30.7279
	0.042	1.0668	30.5	28.5902
	0.041	1.0414	31.5	30.2477
	0.041	1.0414	32	30.7279	30.3964	1.01713
WaterShed 11122 (H)
Trial 1	0.044	1.1176	32	28.6328
	0.044	1.1176	31	27.738
	0.043	1.0922	29	26.5519
	0.043	1.0922	30.5	27.9253
	0.045	1.143	32.5	28.4339	27.8564	0.728942

## Sheet: Table2
Table 2
			Breakdown	Dielectric		Standard
Material	Thickness	Thickness	Voltage	Strength	Average	Deviation
(Orientation)	[in]	[mm]	[kV]	[kV/mm]	[kV/mm]	[kV/mm]
ProtoGen 18420 (V)
Trial 1	0.041	1.0414	33	31.6881
	0.041	1.0414	32	30.7279
	0.042	1.0668	30.5	28.5902
	0.041	1.0414	31.5	30.2477
	0.041	1.0414	32	30.7279	30.3964	1.01713
ProtoGen 18420 (H)
Trial 1	0.039	0.9906	27	27.2562
	0.043	1.0922	26	23.8052
	0.037	0.9398	26	27.6655
	0.043	1.0922	26	23.8052
	0.044	1.1176	28	25.0537	25.5171	1.65627

## Sheet: Table3
Table 3
			Breakdown	Dielectric		Standard
Material	Thickness	Thickness	Voltage	Strength	Average	Deviation
(Orientation)	[in]	[mm]	[kV]	[kV/mm]	[kV/mm]	[kV/mm]
ABS-M30 (V1)
Trial 1	0.039	0.9906	33	33.3131
	0.04	1.016	29.5	29.0354
	0.04	1.016	32.5	31.9882
	0.04	1.016	31	30.5118
	0.04	1.016	33.5	32.9724	31.5642	1.59524
ABS-M30 (V2)
Trial 1	0.04	1.016	33.5	32.9724
	0.041	1.0414	33.5	32.1682
	0.04	1.016	32	31.4961
	0.039	0.9906	31.5	31.7989
	0.04	1.016	32.5	31.9882	32.0848	0.496497
ABS-M30 (H)
Trial 1	0.041	1.0414	7	6.72172
	0.04	1.016	7.5	7.38189
	0.042	1.0668	8.5	7.96775
	0.04	1.016	10	9.84252
	0.041	1.0414	10	9.60246	8.30327	1.22638

## Sheet: Table4
Table 4
			Breakdown	Dielectric		Standard
	Thickness	Thickness	Voltage	Strength	Average	Deviation
Material Name	[in]	[mm]	[kV]	[kV/mm]	[kV/mm]	[kV/mm]
ABS-M30i (V1)
Trial 1	0.04	1.016	31.5	31.0039
	0.04	1.016	31	30.5118
	0.04	1.016	31.5	31.0039
	0.039	0.9906	30.5	30.7894
	0.04	1.016	31	30.5118	30.7642	0.220447
ABS-M30i (V2)
Trial 1	0.04	1.016	31.5	31.0039
	0.04	1.016	31	30.5118
	0.04	1.016	32	31.4961
	0.04	1.016	31.5	31.0039
	0.04	1.016	32.5	31.9882	31.2008	0.501872
ABS-M30i (H)
Trial 1	0.04	1.016	14.5	14.2717
	0.039	0.9906	26	26.2467
	0.039	0.9906	28.5	28.7704
	0.04	1.016	24.5	24.1142
	0.04	1.016	25	24.6063	23.6019	4.94032

## Sheet: Table5
Table 5
			Breakdown	Dielectric		Standard
Material	Thickness	Thickness	Voltage	Strength	Average	Deviation
(Orientation)	[in]	[mm]	[kV]	[kV/mm]	[kV/mm]	[kV/mm]
DuraForm HST (V)
Trial 1	0.041	1.0414	12.5	12.0031
	0.042	1.0668	13	12.186
	0.039	0.9906	12	12.1139
	0.041	1.0414	13.5	12.9633
	0.042	1.0668	12	11.2486	12.103	0.545371
DuraForm HST (H)
Trial 1	0.04	1.016	18	17.7165
	0.039	0.9906	19	19.1803
	0.039	0.9906	17.5	17.6661
	0.039	0.9906	18.5	18.6756
	0.039	0.9906	15	15.1423	17.6762	1.39163

## Sheet: Table6
Table 6
			Breakdown	Dielectric		Standard
Material	Thickness	Thickness	Voltage	Strength	Average	Deviation
(Orientation)	[in]	[mm]	[kV]	[kV/mm]	[kV/mm]	[kV/mm]
Nylon EX (V)
Trial 1	0.04	1.016	25.5	25.0984
	0.04	1.016	26	25.5906
	0.041	1.0414	24.5	23.526
	0.039	0.9906	23	23.2183
	0.04	1.016	24.5	24.1142	24.3095	0.906235
Nylon EX (H)
Trial 1	0.04	1.016	30	29.5276
	0.039	0.9906	25.5	25.742
	0.039	0.9906	30.5	30.7894
	0.039	0.9906	30	30.2847
	0.038	0.9652	28	29.0095	29.0706	1.77317

## Sheet: Table7
Table 7
			Breakdown	Dielectric		Standard
Material	Thickness	Thickness	Voltage	Strength	Average	Deviation
(Orientation)	[in]	[mm]	[kV]	[kV/mm]	[kV/mm]	[kV/mm]
VeroBlue (V1)
Trial 1	0.032	0.8128	7.5	9.22736
	0.03	0.762	9.5	12.4672
	0.03	0.762	15	19.685
	0.028	0.7112	11	15.4668
	0.028	0.7112	21.5	30.2306	17.4154	7.27607
Trial 2	0.041	1.0414	10	9.60246
	0.041	1.0414	10	9.60246
	0.041	1.0414	10	9.60246
	0.041	1.0414	18	17.2844
	0.041	1.0414	17	16.3242	12.4832	3.54121
Trial 3	0.041	1.0414	14	13.4434
	0.04	1.016	10	9.84252
	0.042	1.0668	15	14.0607
	0.042	1.0668	12	11.2486
	0.041	1.0414	19.5	18.7248	13.464	3.03498
Trial 4	0.033	0.8382	16.5	19.685
	0.031	0.7874	14.5	18.415
	0.033	0.8382	14	16.7025
	0.032	0.8128	17.4	21.4075
	0.033	0.8382	11.4	13.6006	17.9621	2.67035
Trial 5	0.031	0.7874	8.5	10.795
	0.032	0.8128	10.7	13.1644
	0.031	0.7874	12.8	16.256
	0.032	0.8128	11.8	14.5177
	0.03	0.762	13.8	18.1102	14.5687	2.51416

## Sheet: Table8
Table 8
			Breakdown	Dielectric		Standard
Material	Thickness	Thickness	Voltage	Strength	Average	Deviation
(Orientation)	[in]	[mm]	[kV]	[kV/mm]	[kV/mm]	[kV/mm]
VeroBlue (V2)
Trial 1	0.037	0.9398	25	26.6014
	0.036	0.9144	27.5	30.0744
	0.034	0.8636	26.5	30.6855
	0.037	0.9398	26.5	28.1975
	0.035	0.889	29	32.6209	29.6359	2.07275
Trial 2	0.035	0.889	28	31.4961
	0.034	0.8636	28	32.4224
	0.035	0.889	29	32.6209
	0.036	0.9144	25	27.3403
	0.036	0.9144	28	30.6212	30.9002	1.91748
Trial 3	0.036	0.9144	29	31.7148
	0.036	0.9144	29	31.7148
	0.034	0.8636	25	28.9486
	0.035	0.889	27	30.3712
	0.034	0.8636	28	32.4224	31.0344	1.23636

## Sheet: Table9
Table 9
			Breakdown	Dielectric		Standard
Material	Thickness	Thickness	Voltage	Strength	Average	Deviation
(Orientation)	[in]	[mm]	[kV]	[kV/mm]	[kV/mm]	[kV/mm]
VeroBlue (H)
Trial 1	0.038	0.9652	29.5	30.5636
	0.039	0.9906	31	31.2942
	0.039	0.9906	30	30.2847
	0.039	0.9906	30.5	30.7894
	0.04	1.016	31.5	31.0039	30.7872	0.348286
Trial 2	0.039	0.9906	30	30.2847
	0.039	0.9906	32	32.3037
	0.04	1.016	29	28.5433
	0.039	0.9906	31	31.2942
	0.04	1.016	32	31.4961	30.7844	1.29203
Trial 3	0.039	0.9906	32	32.3037
	0.038	0.9652	31	32.1177
	0.04	1.016	32	31.4961
	0.039	0.9906	31	31.2942
	0.039	0.9906	33	33.3131	32.1049	0.710984

## Sheet: Table10
Table 10
			Breakdown	Dielectric		Standard
Material	Thickness	Thickness	Voltage	Strength	Average	Deviation
(Orientation)	[in]	[mm]	[kV]	[kV/mm]	[kV/mm]	[kV/mm]
VeroAmber (V1)
Trial 1	0.04	1.016	9	8.85827
	0.039	0.9906	7	7.06642
	0.042	1.0668	8	7.49906
	0.045	1.143	4	3.49956
	0.041	1.0414	5	4.80123	6.34491	1.93125
Trial 2	0.038	0.9652	8.5	8.80646
	0.044	1.1176	6	5.36865
	0.04	1.016	4.5	4.42913
	0.04	1.016	6	5.90551
	0.039	0.9906	9	9.0854	6.71903	1.88075
Trial 3	0.031	0.7874	13	16.51
	0.032	0.8128	5	6.15157
	0.03	0.762	11	14.4357
	0.03	0.762	15.6	20.4724
	0.03	0.762	5.5	7.21785	12.9575	5.48715
Trial 4	0.031	0.7874	10	12.7
	0.03	0.762	11.2	14.6982
	0.031	0.7874	9.8	12.446
	0.032	0.8128	7.7	9.47343
	0.03	0.762	7.5	9.84252	11.832	1.94249

[truncated: 2 more sheets: Table11, Table12]
